# Supplementary material for: Selection of Potential Probiotic Yeasts from Dry-Cured Xuanwei Ham and Identification of Yeast-Derived Antioxidant Peptides
Source: Antioxidants (Basel). 2022 Sep 30;11(10):1970. doi: 10.3390/antiox11101970 (PMC9598758; doi:10.3390/antiox11101970)
Supplement: Supplementary file 1 [file antioxidants-11-01970-s001.zip]

Archive with 1 entries (1 files):
- antioxidants-1878212-supplementary.pdf
